# Supplementary material for: Nanog+F10-Derived Extracellular Vesicles Suppress Melanoma Metastasis, Implicating miR-19a-3p in Macrophage-Dependent Innate Immune Regulation
Source: Cancers (Basel). 2026 Jul 8;18(14):2200. doi: 10.3390/cancers18142200 (PMC13406691; doi:10.3390/cancers18142200)
Supplement: Supplementary file 1 [file cancers-18-02200-s001.zip]

Archive with 2 entries (2 files):
- cancers-4354452-supplementary Figure S1.pdf
- cancers-4354452-supplementary Table S1.pdf
